# Supplementary material for: Curcumin for Inflammation Control in Individuals with Type 2 Diabetes Mellitus and Metabolic Dysfunction-Associated Steatotic Liver Disease: A Randomized Controlled Trial
Source: Nutrients. 2025 Jun 10;17(12):1972. doi: 10.3390/nu17121972 (PMC12196292; doi:10.3390/nu17121972)
Supplement: Supplementary file 1 [file nutrients-17-01972-s001.zip]

Archive with 1 entries (1 files):
- nutrients-3668183-supplementary.pdf
